# Supplementary material for: Potential Modulation of Polygoni Cuspidati Rhizoma et Radix on Breast Cancer Resistance Protein and Marked Alteration on Methotrexate Pharmacokinetics
Source: Pharmaceuticals (Basel). 2025 Oct 29;18(11):1636. doi: 10.3390/ph18111636 (PMC12655440; doi:10.3390/ph18111636)
Supplement: Supplementary file 1 [file pharmaceuticals-18-01636-s001.zip]

Archive with 1 entries (1 files):
- pharmaceuticals-3862314-supplementary.pdf
